# Supplementary material for: GoodFibes: An R Package for The Detection of Muscle Fibers from diceCT Scans
Source: Integr Org Biol. 2023 Aug 17;5(1):obad030. doi: 10.1093/iob/obad030 (PMC10461528; doi:10.1093/iob/obad030)
Supplement: obad030_Supplemental_Files [file obad030_supplemental_files.zip]

Archive with 15 entries (14 files):
- supplementary files/aligning and plotting mulitple muscles.R
- supplementary files/ant fiber reconstruction.R
- supplementary files/blennioides AM1 cleaned.RDS
- supplementary files/blennioides AM2 cleaned.RDS
- supplementary files/lontra s mass cleaned.RDS
- supplementary files/lontra temp cleaned.RDS
- supplementary files/rousettus stls/
- supplementary files/rousettus stls/deep temporalis.stl
- supplementary files/rousettus stls/masseter.stl
- supplementary files/rousettus stls/medial pterygoid.stl
- supplementary files/rousettus stls/medial temporalis.stl
- supplementary files/rousettus stls/skull.stl
- supplementary files/rousettus stls/superficial temporalis.stl
- supplementary files/rousettus stls/supra-zygomatc temporalis.stl
- supplementary files/rousettus stls/zygomaticomandibularis.stl
