# Supplementary material for: GoodFibes: An R Package for The Detection of Muscle Fibers from diceCT Scans
Source: Integr Org Biol. 2023 Aug 17;5(1):obad030. doi: 10.1093/iob/obad030 (PMC10461528; doi:10.1093/iob/obad030)
Supplement: obad030_Supplemental_Files [file obad030_supplemental_files.zip › supplementary files/aligning and plotting mulitple muscles.R]

###### translating and displaying multiple muscle segments

library(GoodFibes)


###### otter muscles

mass<-readRDS(file="lontra s mass cleaned.RDS")
temp<-readRDS(file="lontra temp cleaned.RDS")

###### if no cropping was done, and no fully black images were deleted from the BEGINNING of the stack, then you can skip to ###skip to here

###mass
ztrans<-675 #### the number of black images deleted from the beginning of the stack
xtrans<-827 #### $xmin result from crop.stack
ytrans<-247 #### $ymin result from crop.stack

for(i in 1:length(mass)){
  mass[[i]]$fiber.points[,1] <-mass[[i]]$fiber.points[,1]+xtrans
  mass[[i]]$fiber.points[,2] <-mass[[i]]$fiber.points[,2]+ytrans
  mass[[i]]$fiber.points[,3] <-mass[[i]]$fiber.points[,3]+ztrans
}


###temp
ztrans<-159
xtrans<-523
ytrans<-24

for(i in 1:length(temp)){
  temp[[i]]$fiber.points[,1] <-temp[[i]]$fiber.points[,1]+xtrans
  temp[[i]]$fiber.points[,2] <-temp[[i]]$fiber.points[,2]+ytrans
  temp[[i]]$fiber.points[,3] <-temp[[i]]$fiber.points[,3]+ztrans
}

#### the correctly anatomically aligned mass and temp could now be exported with muscle.plot.stl 

###skip to here

muscles<-c(mass,temp) #combine the two muscles into one object

cols<-c(rep("blue",246), rep("purple",336)) ##the numbers given are the number of fibers sampled from each muscle, can be displayed using e.g., length(mass)
muscle.plot.stl(muscles,cols=cols) ### the two muscles should have different colored fibers


######### greenside darter muscles (adductor mandibulae)

##################################################################################
##### these were not cropped but some all black images were deleted from the stacks


AM1<-readRDS(file="blennioides AM1 cleaned.RDS")
AM2<-readRDS(file="blennioides AM2 cleaned.RDS")


###AM1
ztrans<-506
xtrans<-0
ytrans<-0

for(i in 1:length(AM1)){
  AM1[[i]]$fiber.points[,1] <-AM1[[i]]$fiber.points[,1]+xtrans
  AM1[[i]]$fiber.points[,2] <-AM1[[i]]$fiber.points[,2]+ytrans
  AM1[[i]]$fiber.points[,3] <-AM1[[i]]$fiber.points[,3]+ztrans
}


###AM2
ztrans<-588
xtrans<-0
ytrans<-0

for(i in 1:length(AM2)){
  AM2[[i]]$fiber.points[,1] <-AM2[[i]]$fiber.points[,1]+xtrans
  AM2[[i]]$fiber.points[,2] <-AM2[[i]]$fiber.points[,2]+ytrans
  AM2[[i]]$fiber.points[,3] <-AM2[[i]]$fiber.points[,3]+ztrans
}


muscle<-c(AM1,AM2)
cols<-c(rep("blue",171),rep("purple",175))  #color by muscle
muscle.plot.stl(muscle, cols=cols, res = 0.0172, df=2)


fangle<-fiber.angle(muscle,3)
cols<-color.scale(fangle,c("#00007F", "blue", "#007FFF", "cyan",
                           "#7FFF7F", "yellow", "#FF7F00", "red"), "#7F0000")## color by fiber orientation around a central axis (fiber angle is still experimental)
### you can supply more than one color per argument, this was an accidental but turned out very useful
muscle.plot.stl(muscle, cols=cols, res = 0.0172, df=2)
