# Supplementary material for: GoodFibes: An R Package for The Detection of Muscle Fibers from diceCT Scans
Source: Integr Org Biol. 2023 Aug 17;5(1):obad030. doi: 10.1093/iob/obad030 (PMC10461528; doi:10.1093/iob/obad030)
Supplement: obad030_Supplemental_Files [file obad030_supplemental_files.zip › supplementary files/ant fiber reconstruction.R]

##### set your working directory to where you would like the ant dataset downloaded

##options(timeout=200) if you have a slow connection you may need to run this

download.file(url="https://github.com/jessica-arbour/Ant-Muscle-Image-Stack/raw/main/Ant_data.zip",
              destfile="antdata.zip")
unzip("antdata.zip")

### selecting grayscale cutoff values
thresholdPlot(images, 300, 0.4) #still displays gray values between muscles
thresholdPlot(images, 300, 0.6) #fascicles fairly clean
thresholdPlot(images, 300, 0.8) #all pixels are black, no information left

###0.65 was selected as a cutoff, values > than this will be considered by the tracking algorithm
###0.7 was selected as a threshold to consider seed points, to ensure bright points in the fibers are used as start points and minimize time for calculations


### producing the initial fiber paths
images<-list.files("Ant data/", pattern=".png", full.names = TRUE)
test1<-good.fibes(images = images, zero.image = 200, radius = 9, threshold = 0.7 ,cutoff = 0.65, scaler=1, blackcut = 0.95, seeds=50, start.seed=1, allowed.black=0)
test2<-good.fibes(images = images, zero.image = 300, radius = 9, threshold = 0.7 ,cutoff = 0.65, scaler=1, blackcut = 0.95, seeds=50, start.seed=1, allowed.black=0)
test3<-good.fibes(images = images, zero.image = 400, radius = 9, threshold = 0.7 ,cutoff = 0.65, scaler=1, blackcut = 0.95, seeds=50, start.seed=1, allowed.black=0)
test4<-good.fibes(images = images, zero.image = 500, radius = 9, threshold = 0.7 ,cutoff = 0.65, scaler=1, blackcut = 0.95, seeds=50, start.seed=1, allowed.black=0)
test5<-good.fibes(images = images, zero.image = 600, radius = 9, threshold = 0.7 ,cutoff = 0.65, scaler=1, blackcut = 0.95, seeds=50, start.seed=1, allowed.black=0)
test.all<-c(test1,test2,test3,test4,test5) # outputs from separate runs can be combined with c
##saveRDS(test.all, file="ant raw fiber tracks.RDS")  ## save fiber list if used in separate session

data(ant.raw)##these are the results of the above code if you would prefer not to re-run
test.all<-ant.raw 

## observed the tracker moving up and down a fiber from a seed point
#try several fibers to evaluate cutoff values, does the tracker stay in a fascicle
sequencePlot(test.all[[2]]$fiber.points, images, 0, 0.2) 

### calculate fiber lengths from our unprocessed fibers
fl<-fiber.lengths(test.all,res=0.000673107,df=1)
mean(fl)

### visualize the raw results
muscle.plot.multi(test.all,images,df=1, mirror.axis=TRUE)

### check how the fiber smoothing corresponds to the original tracking points
muscle.plot(ant.final[[100]]$fiber.points,images,df=1, outline=30)

### removing poor quality tracks
qc<-quality.check(test.all,images, res=0.000673107, df=1)
test.qc<-test.all[-qc$problem.fibers]
fl.qc<-fiber.lengths(test.qc,res=0.000673107,df=1)

### fusing fibers
test.fuse<-fuse.fibers(test.qc,8,0.25,1)
fl.fuse<-fiber.lengths(test.fuse$merged.fibers,res=0.000673107,df=1)

### removing redundant fibers
co<-check.overlap(test.fuse$merged.fibers,8,df=1)
test.co<-co$fibers.removed
fl.co<-fiber.lengths(test.co,res=0.000673107,df=1)

mean(fl.co) ### the finalized mean length of the cleaned fibers


### plot the cleaned fibers with a muscle boundary outline
muscle.plot.mutli(test.co,images,df=1, mirror.axis = TRUE)

## plot with colored fiber lengths, see help for options to export STL
cols<-color.scale(fl.co,"blue","red")
muscle.plot.stl(test.co,res = 0.000673107, df=1, cols=cols, mirror.axis = TRUE)
